# Supplementary material for: Benchmarking long-read variant sensitivity across ONT and PacBio platforms using known clinically reported variants in a cohort of critically ill newborns
Source: medRxiv. 2026 Jul 10:2026.07.07.26357482. Preprint. [Version 1] doi: 10.64898/2026.07.07.26357482 (PMC13370488; doi:10.64898/2026.07.07.26357482)
Supplement: Supplement 2 — Table S2: Clinically reported SNV/indel technology specific analysis results. [file media-2.xlsx]

## Sheet: Sheet1
Table S2: Clinically Reported SNV/indel Information and Sequencing Platform Results
Sample ID	Gene	Transcript	HGVSc	HGVSp	Clinical Relevance	ACMG Pathogenicity	Zygosity	Inheritance	ONT Validation Check Result	ONT Segregation Check Result	PacBio Validation Check Result	PacBio Segregation Check Result
3	DHCR7	NM_001360.2	c.964-1G>C		Possibly Associated	Pathogenic	Heterozygous	Maternal	Pass	Pass	Pass	Pass
6	CUL7	NM_014780.4	c.278A>T	p.Q93L	Possibly Associated	Variant of Unknown Significance	Heterozygous	Maternal	Pass	Pass	Pass	Pass
6	CUL7	NM_014780.4	c.2693C>G	p.S898W	Possibly Associated	Variant of Unknown Significance	Heterozygous	Unknown	Pass	N/A - parental data not available	Pass	N/A - parental data not available
8	PIEZO1	NM_001142864.2	c.3783G>C	p.K1261N	Possibly Associated	Variant of Unknown Significance	Heterozygous	Paternal	Pass	Pass	Pass	Fail
8	PIEZO1	NM_001142864.2	c.4180G>A	p.G1394S	Possibly Associated	Variant of Unknown Significance	Heterozygous	Paternal	Pass	Pass	Pass	Fail
8	TNNT2	NM_001001430.1	c.514G>T	p.A172S	Possibly Associated	Variant of Unknown Significance	Heterozygous	Maternal	Pass	Pass	Pass	Pass
16	SOS1	NM_005633.3	c.38A>G	p.E13G	Possibly Associated	Variant of Unknown Significance	Heterozygous	Maternal	Pass	Pass	Pass	Pass
18	L1CAM	NM_000425.3	c.2362G>T	p.V788F	Causative Mutation	Likely Pathogenic	Hemizygous	Maternal	Pass	Pass	Pass	Pass
24	CDON	NM_016952.4	c.136G>T	p.V46L	Possibly Associated	Variant of Unknown Significance	Heterozygous	Unknown	Pass	N/A - parental data not available	Pass	N/A - parental data not available
24	ZBTB7A	NM_015898.3	c.1249G>T	p.V417F	Candidate Gene	Variant of Unknown Significance	Heterozygous	Unknown	Pass	N/A - parental data not available	Pass	N/A - parental data not available
26	DNAH5	NM_001369.2	c.9781A>G	p.K3261E	Possibly Associated	Variant of Unknown Significance	Heterozygous	Paternal	Pass	Pass	Pass	Pass
26	DNAH5	NM_001369.2	c.11694G>T	p.L3898F	Possibly Associated	Variant of Unknown Significance	Heterozygous	Maternal	Pass	Pass	Pass	Pass
26	P2RX2	NM_174873.2	c.817G>T	p.D273Y	Possibly Associated	Variant of Unknown Significance	Heterozygous	Paternal	Pass	Pass	Pass	Pass
26	TCF4	NM_001083962.1	c.1730A>C	p.E577A	Causative Mutation	Pathogenic	Heterozygous	de novo	Pass	Pass	Pass	Pass
32	HBG2	NM_000184.2	c.277C>T	p.H93Y	Causative Mutation	Likely Pathogenic	Heterozygous	Paternal	Pass	Pass	Pass	Pass
32	ZNF292	NM_015021.1	c.2290_2291insA	p.Y764_A765delinsX	Possibly Associated	Pathogenic	Heterozygous	de novo	Pass	Pass	Pass	Pass
35	PRKDC	NM_006904.6	c.6901C>G	p.Q2301E	Possibly Associated	Variant of Unknown Significance	Heterozygous	Paternal	Pass	N/A - parental data not available	Pass	N/A - parental data not available
35	TP63	NM_003722.4	c.1040G>A	p.C347Y	Causative Mutation	Pathogenic	Heterozygous	de novo	Pass	N/A - parental data not available	Pass	N/A - parental data not available
37	OTC	NM_000531.5	c.803T>C	p.M268T	Causative Mutation	Likely Pathogenic	Hemizygous	Maternal	Pass	Pass	Pass	Pass
40	SLC26A2	NM_000112.3	c.532C>T	p.R178X	Possibly Associated	Pathogenic	Heterozygous	Maternal	Pass	Pass	Pass	Pass
43	F9	NM_000133.3	c.223C>T	p.R75X	Possibly Associated	Pathogenic	Hemizygous	Maternal	Pass	Pass	Pass	Pass
46	RET	NM_020975.4	c.1617_1618insAGGT	p.G539fs	Causative Mutation	Pathogenic	Heterozygous	Maternal	Pass	Pass	Pass	Pass
49	GUCY2C	NM_004963.3	c.2280delT	p.Y760X	Possibly Associated	Variant of Unknown Significance	Heterozygous	Paternal	Pass	Pass	Pass	Pass
55	TTC7A	NM_020458.3	c.1621C>T	p.Q541X	Causative Mutation	Pathogenic	Heterozygous	Paternal	Pass	Pass	Pass	Pass
55	TTC7A	NM_020458.3	c.1433T>C	p.L478P	Causative Mutation	Likely Pathogenic	Heterozygous	Maternal	Pass	Pass	Pass	Pass
61	LSS	NM_001145437.1	c.1307A>G		Possibly Associated	Likely Pathogenic	Heterozygous	Paternal	Pass	Pass	Pass	Pass
61	LSS	NM_001145437.1	c.1324G>A		Possibly Associated	Variant of Unknown Significance	Heterozygous	Maternal	Pass	Pass	Pass	Pass
64	POLG	NM_002693.2	c.3436C>T	p.R1146C	Possibly Associated	Variant of Unknown Significance	Heterozygous	Paternal	Pass	N/A - parental data not available	Pass	N/A - parental data not available
64	POLG	NM_002693.2	c.52C>T	p.P18S	Possibly Associated	Variant of Unknown Significance	Heterozygous	Maternal	Pass	Pass	Pass	Pass
77	CREBBP	NM_004380.2	c.4231_4232insT	p.G1411fs	Causative Mutation	Pathogenic	Heterozygous	de novo	Pass	Pass	Pass	Pass
106	GLI3	NM_000168.5	c.4400G>T	p.C1467F	Possibly Associated	Variant of Unknown Significance	Heterozygous	Unknown	Pass	N/A - parental data not available	Pass	N/A - parental data not available
111	AMER1	NM_152424.3	c.3073C>A	p.H1025N	Possibly Associated	Variant of Unknown Significance	Hemizygous	Maternal	Pass	Pass	Pass	Pass
117	PIGN	NM_176787.4	c.914_915insA	p.F305fs	Possibly Associated	Likely Pathogenic	Heterozygous	Maternal	Pass	Pass	Pass	Pass
117	MYBBP1A	NM_001105538.1	c.1052A>G	p.E351G	Candidate Gene	Variant of Unknown Significance	Heterozygous	Unknown	Pass	N/A - parental data not available	Pass	N/A - parental data not available
117	MYBBP1A	NM_001105538.1	c.2480G>T	p.R827L	Candidate Gene	Variant of Unknown Significance	Heterozygous	Unknown	Pass	N/A - parental data not available	Pass	N/A - parental data not available
123	COL6A3	NM_004369.3	c.7240A>G	p.N2414D	Possibly Associated	Variant of Unknown Significance	Heterozygous	Maternal	Pass	Pass	Pass	Pass
143	PKD1	NM_001009944.2	c.3436_3437delinsAC	p.F1146T	Possibly Associated	Variant of Unknown Significance	Heterozygous	Maternal	Pass	Pass	Pass	Pass
146	MAP2K1	NM_002755.3	c.389A>G	p.Y130C	Causative Mutation	Pathogenic	Heterozygous	de novo	Pass	Pass	Pass	Pass
152	BMPR2	NM_001204.6	c.1234A>G	p.I412V	Possibly Associated	Variant of Unknown Significance	Heterozygous	Maternal	Pass	Pass	Pass	Pass
158	CHD7	NM_017780.2	c.3379-2A>G		Causative Mutation	Pathogenic	Heterozygous	de novo	Pass	Pass	Pass	Pass
167	NDUFS6	NM_004553.3	c.31_32insTG	p.L11fs	Possibly Associated	Likely Pathogenic	Heterozygous	Maternal	Pass	Pass	Pass	Pass
185	GCDH	NM_000159.2	c.368A>G	p.Y123C	Possibly Associated	Likely Pathogenic	Heterozygous	Paternal	Pass	Pass	Pass	N/A - parental data not available
191	KDM1A	NM_001009999.2	c.1361A>T	p.H454L	Possibly Associated	Variant of Unknown Significance	Heterozygous	de novo	Pass	Pass	Pass	Pass
202	KCNQ3	NM_004519.3	c.445G>A	p.E149K	Possibly Associated	Variant of Unknown Significance	Heterozygous	Paternal	Pass	Pass	Pass	Pass
205	PTPN11	NM_002834.3	c.417G>C	p.E139D	Causative Mutation	Pathogenic	Heterozygous	de novo	Pass	Pass	Pass	Pass
211	F8	NM_000132.3	c.409A>G	p.T137A	Causative Mutation	Likely Pathogenic	Hemizygous	Maternal	Pass	Pass	Pass	Pass
211	ITGA2B	NM_000419.3	c.1703delT	p.L568fs	Possibly Associated	Likely Pathogenic	Heterozygous	Paternal	Pass	Pass	Pass	Pass
214	HADHA	NM_000182.4	c.919-2A>G		Possibly Associated	Likely Pathogenic	Heterozygous	Maternal	Pass	Pass	Pass	Pass
223	G6PC	NM_000151.2	c.969C>A	p.Y323X	Causative Mutation	Pathogenic	Heterozygous	Maternal	Pass	N/A - parental data not available	Pass	Pass
223	G6PC	NM_000151.2	c.562G>C	p.G188R	Causative Mutation	Pathogenic	Heterozygous	Paternal	Pass	N/A - parental data not available	Pass	Pass
226	ROBO1	NM_002941.3	c.928C>T	p.R310X	Possibly Associated	Likely Pathogenic	Heterozygous	Maternal	Pass	Pass	Pass	Pass
226	ZFPM2	NM_012082.3	c.987_988insC	p.L329fs	Causative Mutation	Likely Pathogenic	Heterozygous	Paternal	Pass	Pass	Pass1	Pass
226	GJB2	NM_004004.5	c.35delG	p.G12fs	Causative Mutation	Pathogenic	Homozygous	Unknown	Pass	N/A - parental data not available	Pass	N/A - parental data not available
235	SH3TC2	NM_024577.3	c.1972C>T	p.R658C	Possibly Associated	Pathogenic	Heterozygous	Maternal	Pass	Pass	Pass	Pass
235	SLC12A3	NM_000339.2	c.539_543del	p.180_181del	Possibly Associated	Pathogenic	Heterozygous	Paternal	Pass	Pass	Pass	Pass
235	SLC12A3	NM_000339.2	c.1196G>A	p.R399H	Possibly Associated	Variant of Unknown Significance	Heterozygous	Paternal	Pass	Pass	Pass	Pass
238	RBM8A	NM_005105.4	c.67+32 G>C		Possibly Associated	Pathogenic	Heterozygous	Maternal	Pass	Pass	Pass	Pass
244	GABRA1	NM_000806.5	c.1172A>C	p.K391T	Possibly Associated	Variant of Unknown Significance	Heterozygous	Paternal	Pass	Pass	Pass	Pass
249	GLDC	NM_000170.2	c.2481_2484del	p.827_828del	Causative Mutation	Pathogenic	Heterozygous	Paternal	Pass	Pass	Pass	Pass
249	GLDC	NM_000170.2	c.2631_2639del	p.877_880del	Causative Mutation	Pathogenic	Heterozygous	Maternal	Pass	Pass	Pass	Pass
252	PNPT1	NM_033109.4	c.1520C>G	p.A507G	Possibly Associated	Likely Pathogenic	Heterozygous	Paternal	Pass	Pass	Pass	Pass
255	IRF6	NM_006147.3	c.-3-2A>G		Causative Mutation	Pathogenic	Heterozygous	Paternal	Pass	Pass	Pass	Pass
270	RET	NM_020975.4	c.2633G>A	p.R878K	Causative Mutation	Pathogenic	Heterozygous	de novo	Pass	Pass	Pass	Pass
276	RYR1	NM_000540.2	c.5620_5622del	p.1874_1874del	Possibly Associated	Variant of Unknown Significance	Heterozygous	Paternal	Pass	Pass	Pass	Pass
276	RYR1	NM_000540.2	c.112G>A	p.A38T	Possibly Associated	Variant of Unknown Significance	Heterozygous	Paternal	Pass	Pass	Pass	Pass
276	RYR1	NM_000540.2	c.9063G>A	p.P3021P	Possibly Associated	Variant of Unknown Significance	Heterozygous	Maternal	Pass	Pass	Pass	Pass
282	GRHL3	NM_198174.2	c.738C>T	p.G246G	Possibly Associated	Variant of Unknown Significance	Heterozygous	Maternal	Pass	Pass	Pass	Pass
285	CHAT	NM_020549.4	c.1669G>A	p.A557T	Possibly Associated	Pathogenic	Heterozygous	Paternal	Pass	Pass	Pass	Pass
291	RYR1	NM_000540.2	c.6359T>C	p.M2120T	ACMG Secondary Finding	Likely Pathogenic	Heterozygous	Maternal	Pass	Pass	Pass	Pass
294	COL2A1	NM_001844.4	c.2146C>T	p.Q716X	Causative Mutation	Pathogenic	Heterozygous	de novo	Pass	Pass	Pass	Pass
303	NOTCH1	NM_017617.3	c.4014+5G>C		Possibly Associated	Variant of Unknown Significance	Heterozygous	Paternal	Pass	Pass	Pass	Pass
319	FLNA	NM_001456.3	c.4402C>T	p.P1468S	Possibly Associated	Variant of Unknown Significance	Heterozygous	Maternal	Pass	N/A - parental data not available	Pass	Pass
326	LDLR	NM_000527.4	c.190+4A>T		ACMG Secondary Finding	Pathogenic	Heterozygous	Maternal	Pass	Pass	Pass	Pass
334	PALB2	NM_024675.3	c.3113G>A	p.W1038X	ACMG Secondary Finding	Pathogenic	Heterozygous	Paternal	Pass	N/A - parental data not available	Pass	N/A - parental data not available
336	GLS	NM_014905.4	c.1531A>G	p.S511G	Possibly Associated	Variant of Unknown Significance	Heterozygous	Maternal	Pass	Pass	Pass	Pass
339	CHD7	NM_017780.2	c.3120_3121insT	p.E1040fs	Causative Mutation	Pathogenic	Heterozygous	de novo	Pass	Pass	Pass	Pass
342	PLXND1	NM_015103.2	c.1466C>T	p.T489M	Possibly Associated	Variant of Unknown Significance	Heterozygous	Maternal	Pass	Pass	Pass	Pass
342	PLXND1	NM_015103.2	c.614G>A	p.S205N	Possibly Associated	Variant of Unknown Significance	Heterozygous	Paternal	Pass	Pass	Pass	Pass
345	ARID1B	NM_020732.3	c.5839T>C		Possibly Associated	Variant of Unknown Significance	Heterozygous	Maternal	Pass	Pass	Pass	Pass
348	DHX30	NM_138615.2	c.2588A>G	p.Q863R	Possibly Associated	Variant of Unknown Significance	Heterozygous	Unknown	Pass	N/A - parental data not available	Pass	N/A - parental data not available
349	COL2A1	NM_001844.4	c.3907_3908insC	p.N1303fs	Causative Mutation	Pathogenic	Heterozygous	Paternal	Pass	N/A - parental data not available	Pass	N/A - parental data not available
350	ZMIZ1	NM_020338.3	c.3099delC	p.L1033fs	Causative Mutation	Pathogenic	Heterozygous	de novo	Pass	Pass	Pass	Pass
353	CCDC22	NM_014008.3	c.1121T>C	p.L374P	Possibly Associated	Variant of Unknown Significance	Hemizygous	Maternal	Pass	Pass	Pass	Pass
365	WDR19	NM_025132.3	c.890+1G>T		Causative Mutation	Likely Pathogenic	Heterozygous	Paternal	Pass	Pass	Pass	Pass
365	WDR19	NM_025132.3	c.3533G>A	p.R1178Q	Causative Mutation	Pathogenic	Heterozygous	Maternal	Pass	N/A - parental data not available	Pass	Pass
368	PCCB	NM_000532.4	c.484G>T	p.G162W	Possibly Associated	Variant of Unknown Significance	Heterozygous	Maternal	Pass	N/A - parental data not available	Pass	N/A - parental data not available
368	PCCB	NM_000532.4	c.1544T>G	p.I515S	Possibly Associated	Variant of Unknown Significance	Heterozygous	Paternal	Pass	N/A - parental data not available	Pass	N/A - parental data not available
375	ABCC9	NM_020297.2	c.1805T>C	p.V602A	Possibly Associated	Variant of Unknown Significance	Heterozygous	Paternal	Pass	Pass	Pass	Pass
375	DSC2	NM_024422.3	c.2344G>A	p.E782K	Possibly Associated	Variant of Unknown Significance	Heterozygous	Maternal	Pass	Pass	Pass	Pass
1 = Updated variant caller DeepVariant v1.9.0 was necessary for detection
