# Supplementary material for: Benchmarking long-read variant sensitivity across ONT and PacBio platforms using known clinically reported variants in a cohort of critically ill newborns
Source: medRxiv. 2026 Jul 10:2026.07.07.26357482. Preprint. [Version 1] doi: 10.64898/2026.07.07.26357482 (PMC13370488; doi:10.64898/2026.07.07.26357482)
Supplement: Supplement 3 — Table S3: Clinically reported SV/CNV liftover regions and technology specific analysis results. [file media-3.xlsx]

## Sheet: Sheet1
Table S3: Clinically Reported SV/CNV Information and Sequencing Platform Results
Sample ID	SV Type	Clinical Relevance	ACMG Pathogenicity	Zygosity	Inheritance	hg19 Clinical Report Region	hg19 Clinical srWGS Region(s)	hg38 UCSC LiftOver Region of Clinical Report Region	hg38 Broad LiftOver Region of Clinical Report Region	hg38 srWGS Region	hg38 ONT Region	ONT Validation Check Result	ONT Segregation Check Result	hg38 PacBio Region	PacBio Validation Check Result	PacBio Segregation Check Result
58	Deletion	Possibly Associated	Likely Pathogenic	Heterozygous	Maternal	chr15:22765628-23300287	chr15:22749786-233004591	chr15:22572809-23107440	chr15:22572808-23107439	chr15:22648949-23124083	chr15:22452001-23300000	Pass	Pass	chr15:22302001-23126000	Pass	Pass
75	Duplication	Causative Mutation	Likely Pathogenic	Heterozygous	Unknown	chr12:38017910-48237648	chr12:37857730-482376471	chr12:37624108-47843865	chr12:37624108-47843865	chr12:37253606-455093171	chr12:37318001-47844000	Pass	N/A - parental data not available	chr12:37318001-47844000	Pass	N/A - parental data not available
83	Deletion	Causative Mutation	Pathogenic	Heterozygous	de novo	chr16:2097919-2115739	chr16:2074866-2116865	chr16:2047918-2065738	chr16:2047918-2065738	chr16:2024414-2068320	chr16:2024951-20666583	Fail	N/A - failed validation	chr16:2024865-2066864	Fail	N/A - failed validation
103	Deletion	Causative Mutation	Pathogenic	Heterozygous	de novo	chr15:22815577-29030517	chr15:22749786-287083251	chr15:23057491-287853712	chr15:23057491-287853712	chr15:23370102-28318157	chr15:23324001-28612000	Pass	Pass	chr15:23326001-28628000	Pass	Pass
131	Deletion	Causative Mutation	Pathogenic	Heterozygous	de novo	chr4:160689274-187277209	chr4:160498868-1872772081	chr4:159768122-186356055	chr4:159768122-186356055	chr4:159577006-1863557371	chr4:159577314-186355595	Pass	Pass	chr4:159578001-186356000	Pass	Pass
149	Duplication	Causative Mutation	Pathogenic	Heterozygous	de novo	chr22:18878294-21440514	chr22:18878294-21800792	chr22:18890781-210862252	chr22:18890781-210862252	chr22:18891456-21111753	chr22:18920001-21196000	Pass	Pass	chr22:18762001-21174000	Pass	Pass
161	Duplication	Possibly Associated	Variant of Unknown Significance	Heterozygous	Maternal	chr16:15124432-16194578	chr16:15124432-16732354	chr16:15030575-16100721	chr16:15030575-16100721	chr16:15030933-161981881	chr16:15030001-16246000	Pass	Pass	chr16:15030001-16448000	Pass	Pass
226	Deletion	Possibly Associated	Likely Pathogenic	Heterozygous	Paternal	chr15:22750410-23230143	chr15:22750410-23230142	chr15:22642953-23122658	chr15:22642952-23122657	chr15:22648949-23124083	chr15:22584001-23300000	Pass	Pass	chr15:22574001-23300000	Pass	Pass
282	Deletion	Unrelated / Other	Likely Pathogenic	Heterozygous	de novo	chr22:23119414-23649111	chr22:22997689-236583261	chr22:22776924-23306924	chr22:22776924-23306924	chr22:22655609-233152871	chr22:22640001-23328000	Pass	Pass	chr22:22642001-23326000	Pass	Pass
285	Duplication	Unrelated / Other	Pathogenic	Heterozygous	Paternal	chr16:29649997-30199852	chr16:29652116-30199374	chr16:29638676-30188531	chr16:29638676-30188531	chr16:29600731-30188250	chr16:29536001-30284000	Pass	Pass	chr16:29538001-30198000	Pass	Pass
319	Duplication	Possibly Associated	Pathogenic	Heterozygous	de novo	chr1:17430384-23949062	chr1:17430384-23949061	chr1:17103889-23622572	chr1:17103889-23622572	chr1:17104561-23623187	chr1:17104001-23624000	Pass	N/A - parental data not available	chr1:17104001-23624000	Pass	N/A - parental data not available
323	Deletion	Causative Mutation	Pathogenic	Heterozygous	de novo	chrX:168547-58337890	chrX:2700551-584490801	chrX:251880-58311457	chrX:251880-58311457	chrX:252244-584235921	chrX:238001-49534000	Pass	Pass	chrX:1750001-58516000	Pass	Pass
336	Deletion	Possibly Associated	Likely Pathogenic	Heterozygous	Paternal	chr9:6565872-6618257	chr9:6565971-6619457	chr9:6565872-6618257	chr9:6565872-6618257	chr9:6565971-6619457	chr9:6566220-66194443	Pass3	Pass	chr9:6565971-6619457	Pass	Pass
353	Deletion	Causative Mutation	Pathogenic	Heterozygous	de novo	chr17:15562842-18292326	chr17:15552033-182923251	chr17:15659528-18389012	chr17:15659528-18389012	chr17:15648495-183904161	chr17:15548001-18608000	Pass	Pass	chr17:15552001-18602000	Pass	Pass
1 = Multiple short read event calls were merged into one combined event for purposes of overlap analysis
2 = Interval input returned error message in liftover tool, start and end position inputs were used and combined to generate event region
3 = Updated variant caller sniffles2 v2.6.2 was necessary for detection, these regions were reported for overlap analysis
